# Supplementary material for: Alleviating Clostridium perfringens-Induced Intestinal Lesions in Chickens Using the Xylanase CbXyn10C and Its Binary Cocktail with a Protease
Source: Animals (Basel). 2025 Jan 7;15(2):123. doi: 10.3390/ani15020123 (PMC11758347; doi:10.3390/ani15020123)
Supplement: Supplementary file 1 [file animals-15-00123-s001.zip]

Archive with 1 entries (1 files):
- animals-3305704-supplementary.pdf
